# Supplementary material for: Cell-Free Approach for Non-canonical Amino Acids Incorporation Into Polypeptides
Source: Front Bioeng Biotechnol. 2020 Sep 28;8:1031. doi: 10.3389/fbioe.2020.01031 (PMC7550873; doi:10.3389/fbioe.2020.01031)
Supplement: Supplementary file 1 [file Table_1.xlsx]

## Sheet: S1 Initiation Reassignment
Year	DOI	Type	Substrate Name and/or Abbrev.	Suppression efficiency	Number (Fig 5 )
2008	10.1021/cb700233t	L-amino acids	L-Trp, L-Phe, L-Leu, L-Met, L-His, L-Val, L-Ala, L-Thr, L-Gln, L-Ile, L-Ser, L-Tyr	>50%	L-Trp (1) L-Phe (2) L-Ser(3)
			L-Cys, L-Asn, L-Glu, L-Lys, L-Gly, L-Asp	10-50%
			L-Arg, L-Pro	<10%
2008	10.1261/rna.1020708	D-amino acids; Increase peptide stability	D-Cys, D-Phe, D-Tyr, D-Met, D-Trp, D-Ser, D-Thr, D-His (D-aa's marked in red are formylated for translaiton initiation )	>10%	D-Trp (4) D-Phe (5) D-Ser (6)
			D-Leu, D-Val, D-Ala, D-Gln, D-Arg, D-Pro, D-Asp, D-Lys, D-Ile, D-Asn, D-Glu	<10%
2008	10.1021/cb700233t	Nα-acyl phenylalanine derivatives	Nα-acetyl-Phenylalanine	>100%	17
			Nα-hex-Phenylalanine	>100%
			Nα-Mhe-Phenylalanine	>100%
			Nα-Oct-Phenylalanine	>100%
			Nα-pyroglutamate-Phenylalanine	>100%	18
			Nα-Cba-Phenylalanine	>100%	19
			Nα-oxP-Phenylalanine	>100%
			Nα-Pen-Phenylalanine	>100%	20
			Nα-Pyl-Phenylalanine	>100%	21
			Nα-N3Ac-Phenylalanine	>100%
			Nα-ClAc-Phenylalanine	>100%	14
			Nα-ClAc-Trptophan	Yes
2009	10.1021/ja900597d	exotic peptides	DPhe-LPhe	0.88	42
			DPhe-DPhe-LPhe	0.68
			DPhe-4-aminobenzoic acid-Lphe	1.33	44
			DPhe-βAla-LPhe	1.15
			DPhe-MeGlu-LPhe	0.39
			DPhe-βAla-DPhe	0.26
			DPhe-βAla-MePhe	0.88	43
			DPhe-βAla-LMet	0.91
			DPhe-βAla-LGln	0.19
			DGlu-DLys-LPhe	0.25
			DGlu-DLys-DGlu-DLys-LPhe	0.12
2009	10.1002/cbic.200900021	oxidative folding	N-{3-[4-(Aminomethyl)-phenyl]-propanoyl}-phenylalanine (Fbza)	Yes	39
2011	10.1002/cbic.201100104	γ-amino acid-F dipeptide; backbone cyclization when combining with Cys-Pro-Glycolic acid sequence	4-aminobutyric acid-Phe (aba-F)	0.48	46
			(R/S)-4-amino-3-hydroxy butyric acid-Phe (ahba-F)	0.99
			(3-aminocyclohexane)carboxylic acid-Phe (acba-F)	1.52
			(3S,4S)-4-amino-3-hydroxy-6-methylheptanoic acid-Phe (ahmha-F)	0.7
			(3S,4R)-4-amino-3-hydroxy-5-methylhexanoic acid-Phe (ahmha-F)	0.93
			(3S,4R)-4-amino-3-hydroxy-5-phenylpentanoic acid-Phe (ahmppa-F)	0.83	45
2013	10.1021/cb300697h	ClAc group; Bioreactive	N-chloroacetyl-D-phenylalanine (ClAc-D-Phe)	Yes
			p-(N-chloroacetoamido)benzoyl-L-phenylalanine (ClAB-L-Phe)	Yes	15
			p-(N-chloroacetoamido)benzoyl-D-phenylalanine (ClAB-D-Phe)	Yes
2013	10.1021/ja405044k	Biotin group; Affinity purification	Biot-Phe	Yes	16
2014	10.1021/ja508648s	cysteine derivative; Mimic natural peptide-like product (amphotericin B )	N-acetyl-S-12-(ClAc)farnesyl-D-Cys	Yes	38
2014	10.1038/nchembio.1549	fluorescent amino acids	N-(5-FAM)-L-phenylalanine (Fph)	Yes	41
2016	10.1021/acschembio.5b01014	Thioreactive	ClAc-MeTyr	0.58
			ClAc-MePhe	0.52	7
			ClAc-MeTrp	0.43
			ClAc-MeThr	0.41
			ClAc-MeAla	0.38
			ClAc-MeVal	0.32
			ClAc-MeGly	0.29
			ClAc-MeSer	0.27	8
			ClAc-MeIle	0.22
			ClAc-MeLeu	0.21
			ClAc-MeNie	0.28	10
			ClAc-MeFcl	0.46	11
			ClAc-BnGly	0.77	12
			ClAc-D-MePhe	0.5
			ClAc-β-Pro	0.3	13
			ClAc-MeAbu	0.3	9
		nonamino carboxylic acids; thioreactive	pClPh	0.84	22
			mClPh	0.85	23
			mClBn	0.94	30
			Cl2Ph	0.28	24
2019	10.1038/s41589-019-0285-7	thioreactive, cyclization	ClAc-D-Trp	0.17
2019	10.1038/s41557-018-0007-x	aromatic foldamer	Ac-QAsp-Gly-Phe	0.29	47
			Ac-QOrn-Gly-Phe	0.19	48
			Ac-QTEG-Gly-Phe	0.14	49
			Ac-QQ-Gly-Phe	0.11
			Ac-PQ-Gly-Phe	0.05
			Ac-QPQ-Gly-Phe	0.03
			Ac-PQPQ-Gly-Phe	0.03
			Ac-PPQPQ-Gly-Phe	0.02
			ClAc-PQPQ-Gly-Phe	0.04
2019	10.1021/jacs.8b05327	Backbone cyclization	(R)-thiazolidine-4-carboxylic acid-Cys-ClAc (thz-cab)	Yes	40
2019	10.1021/acscentsci.9b00460	aminobenzoic acid substitutes	2,3,4,5,6-pentafluorobenzoate (C6F5)	0.1	25
			4-azidobenzoate (p-N3-Ar)	0.1	27
			4-methoxybenzoate (p-Ome-Ar)	0.1	28
			4-(azidomethyl)benzoate (p-CH2N3-Ar)	0.13
			4-chlorobenzoate (p-Cl-Ar)	0.1	26
			4-methylbenzoate (p-CH3-Ar)	0.14	29
			(2-nitrobenzyl) malonate (p-NO2-Ar-MAL)	Yes	35
			malonate (CH3O)	Yes	36
2019	10.1039/c9cc03547h	aromatic oligoamide foldamer	Ac-QDap-G-F	0.81	50
			Ac-QDap-QDap-G-F	0.1	51
			Ac-P-QDap-G-F	0.22
			Ac-QDap-QDap-QDap-G-F	0.01	53
			Ac-QDap-P-QDap-G-F	0.06	52
			Ac-P-QDap-P-QDap-G-F	0.05
			Ac-QDap-P-QDap-P-QDap-G-F	Yes
2019	10.1038/s41467-019-12916-w	Phe analogues	3-phenylpropanoate	0.46
			3-(3,4-dihydroxyphenyl)propanoate	0.47	31
			3-(1H-pyrrol-2-yl)propanoate	0.32
			3-(4-aminophenyl)propanoate	0.47	32
			3-(4-azidophenyl)propanoate	0.45	37
			trans-cinnamate	0.46
			(E)-3-(3,4-dihydroxyphenyl)acrylate	0.11
			(E)-3-(1H-pyrrol-2yl)acrylate	0.39
		Benzoic acid derivatives	benzoate	0.17
			4-nitrobenzoate	0.5
			4-cyanobenzoate	0.5
			4-azidobenzoate	0.46
			3-formylbenzoate	0.48
			3-(nitromethyl)benzoate	0.46
			2-fluorobenzoate	0.5
			4-methoxybenzoate	0.48
			4-ethynylbenzoate	0.5
			4-(hydroxymethyl)benzoate	0.28
			3-hydroxy-4-nitrobenzoate	0.5
			3-amino-4-nitrobenzoate	0.46
			4-amino-3-nitrobenzoate	0.06
		Heteroaromatic substrates	isonicotinate	0.41
			2-fluoroisonicotinate	0.21
			2-oxo-2H-chromene-3-carboxylate	0.51	33
		Phe analogues	2-phenylacetate	0.27
		Aliphatic substrates	pentanoate	0.46
			4-Pentenoic acid	0.48	34
			3-cyanopropanoic acid	0.51
			4-Methoxy-4-oxobutanoic acid	0.51
			3-Nitropropionic acid	0.19
			Cyclohexanecarboxylic acid	0.37
			2-Bromo-2-methylpropanoic acid	0.2
		Benzoic acid derivatives	4-formylbenzoate	Yes
		Phe analogues	2-(4-formylphenyl)acetate	Yes
			3-(4-formylphenyl)propanoate	Yes
			(2-oxoethyl)phenyl)hydrazinecarboxylate	Yes
			(3-oxopropyl)phenyl)hydrazinecarboxylate	Yes
Note:	The suppression efficiency is derived from the referred publications. "Yes" indicates the incorporation of the corresponding substrates into the polypeptide sequences were demonstrated but without quanlitative data.

## Sheet: S2 Elongation Reassignment
Year	DOI	Modification	Type	Substrate Name and/or Abbrev.	Suppression efficiency	Number (Fig 6 )
2006	10.1038/nmeth877	S	Lys analogue	L-citrulline (Cit)	0.6	89
		S		ε-N-acetyl-lysine (Aly)	0.55
		S		ε-N-biotinyl-lysine (Bly)	0.05	88
		S	Phe analogue	p-iodo-L-phenylalanine (Iph)	0.8
		B	hydroxyl acid	(S)-3-phenyllactic acid (Hph)	0.6
		B		(S)-3-isopropyllactic acid (Hle)	0.18
2007	10.1016/j.chembiol.2007.10.015	B	Hydroxyl acid (phenyllactic acid derivatives)	phenyllactic acid (Flac)	Yes	62
				p-methoxyphenyllactic acid (mFlac)
				p-isopropylphenyllactic acid (pFlac)
				p-cyanophenyllactic acid ( cFlac)
			hydroxyl acid (nonaromatic a-hydroxy acids)	glycolic acid (Glac)	Yes	63
				lactic acid (Alac)
				isopropyllactic acid (Llac)
2008	10.1016/j.chembiol.2008.09.014	S	Lys acetylation	ε-N-acyl-Lys (acK)	Yes	84
		S	Lys methylation	ε-N-methyl-Lys (me1K)	Yes	85
				ε-N-dimethyl-Lys (me2K)	Yes	86
				ε-N-trimethyl-Lys (me3K)	Yes	87
2008	10.1016/j.chembiol.2007.12.008	B	N-methylated amino acids	MeSer, MePhe, MeAla, MeTyr, MeGly, MeCys	>50%	MeSer (54), MeAla(55), MePhe(56)
				MeHis, MeMet, MeThr, MeTrp, MeGln	10-50%
				MeGlu, MeAsn, MeVal, MeAsp, MeIle, MeLys, MeArg, MeLeu, MePro	<10%
2008	10.1021/ja806998v	B	N-substituted Gly (nonbranched alkyl chains)	N-methylglycine	0.86
				N-ethyl-glycine (Net)	0.85	64
				N-n-propyl-glycine (Npr)	0.91
				N-n-butyl-glycine (Nbu)	1.14
				N-n-pentyl-glycine	0.99
				N-n-hexyl-glycine	1.3
				N-n-heptyl-glycine	0.83
				N-n-octyl-glycine	0.88
			N-substituted Gly (branched alkyl chains)	N-isopropyl-glycine	0
				N-ibutyl-glycine;	0
				N-isopentyl-glycine;	0.81
				N-benzyl-glycine;	0
				N-(2-phenylethyl)-glycine;	0.44
				N-(3-phenylpropyl)-glycine;	0.82
			N-substituted Gly (functionalized alkyl chains)	N-(3-hydroxypropyl)-glycine;	0.33	65
				N-(4-hydroxybutyl)-glycine;	0.23
				N-(5-hydroxypentyl)-glycine;	0.13
				N-(6-hydroxyhexyl)-glycine;	0.58
				N-(3-aminopropyl)-glycine;	0
				N-(2-carboxylethyl)-glycine;	0
				N-(2-carbamoylethyl)-glycine;	0.16	66
				N-(3-acetoxypropyl)-glycine (Naco);	1.07
				N-[2-(methoxycarbonyl)ethyl]-glycine;	0.19
				N-(2-cyanoethyl)-glycine;	0.21
				N-(3-oxobutyl)-glycine;	0.44
				N-allyl-glycine(Nall);	1.14
				N-3-butenyl-glycine;	0.75
				N-propargyl-glycine;	0.99	67
				N-(2-azidoethyl)-glycine;	0.78
				N-(3-azidopropyl)-glycine.	1.03
2008	10.1021/cb800010p	S	cyclization with downstream Cys	4-(2-chloroacetyl)amino-butylic acid (Cab)	Yes	93
2008	10.1021/ja800953c	S	azide	azidohomoalanine (Aha)	Yes	94
				azidonorvaline (Anv)	Yes
2008	10.1021/ja800953c	S	alkyne	propargylglycine (Pgl)	Yes	95
2009	10.1039/b904314d	S	Thermo isomerization of Vgl residue to Dehydrobutyrine (Dhb) for reacting with Cys and forming methyllanthioninecontaining cyclic peptides	vinylglycine (Vgl)	Yes	98
2009	10.1002/cbic.200900058	S	caged amio acids	2-mercaptoethanol-protected homocysteine	Yes	96
				2-mercaptoethanol-protected mercaptonorvaline	Yes
2009	10.1002/cbic.200900021	S	oxidative coupling with benzylamine derivatives	5-hydroxytryptophan (WOH)	Yes	97
2012	10.1002/anie.201108118	S	warhead	ε--N-trifluoroacetyl-Lysine ( Ktfa)	Yes	92
2013	10.1021/ja309570x	B	D-amino acids	D-Ala, D-Cys, D-His, D-Met, D-Phe, D-Ser, D-Thr, D-Tyr	>40%	D-Phe (57), D-Ser(58)
				D-Asn, D-Gln, D-Leu, D-Val	10-40%
				D-Arg, D-Asp, D-Glu, D-Ile, D-Lys, D-Pro, D-Trp	<10%
2013	10.1021/cb300697h	B	cyclic amino acids	cycloleucine	Yes
2013	10.1021/ja405044k	B	cyclic N-alkyl amino acids	L-pipecolic acid	2.25
				trans-4-hydroxy-L-proline	0.5
				cis-4-hydroxy-L-proline	2.125	73
				L-thiazolidine-4-carboxylic acid	1.125
				L-thiazolidine-2-carboxylic acid	1.5	74
				cis-4-fluoro-L-proline	2.625
				trans-4-fluoro-L-proline	0.9375
				4,4-difluoro-L-proline	3	75
				3,3-dimethyl-L-proline	2.75
				L-1,2,3,4-tetrahydroisoquinoline-3-carboxylic acid	2.625	69
				L-7-hydroxy-1,2,3,4-tetrahydroisoquinoline-3-carboxylic acid	2.5
				cis-4-phenyl-L-proline	1.5	70
				trans-4-phenyl-L-proline	1.0625
				L-2-tryptoline-3-carboxylic acid	0.5
				O-benzyl-trans-4-hydroxy-L-proline	0.5	71
				cis-3-phenyl-L-proline	0.4375	72
				4-hydroxy-Lpipecolic acid	0.75
				4-oxo-L-proline	0.5
				(2S,3aS,7aS)-2,3,3a,4,5,6,7,7a-octahydroindole-2-carboxylic acid	0.25
				(1R,3S,4S)-2-azabicyclo[2.2.1]heptane-3-carboxylic acid	0.25
				3,4-dehydro-L-proline	0.5
2014	10.1039/c3sc52744a	B	caged amino aicds (amine and carboxylate); deprotected by TCEP and carboxylesterase	6-azido-N-methyl-L-norleucine	0.63	77
				N-(3-azidopropyl)-glycine	0.42
				N-(2-azidoethyl)-glycine	0.21	78
				cis-4-azido-L-proline	0.77
				N-methyl-L-aspartic acid O-methyl ester	1.64	79
				N-methyl-L-glutamic acid O-methyl ester	1.07	80
				N-(2-carboxylethyl)-glycine O-methyl ester	0.32
				N-carboxylmethyl-glycine O-methyl ester	0.64	81
				N-methyl-L-aspartic acid O-benzyl ester	0.76
				N-methyl-L-glutamic acid O-benzyl ester	1.12	82
				N-(2-carboxylethyl)-glycine O-benzyl ester	0.24
				N-carboxylmethyl-glycine O-benzyl ester	0.2	83
2016	10.1021/jacs.5b12482	B	β-amino acids	βhMet,βhGln, βhGly, βhAla, βhPhg	>50%	βhAla (59), βhPhg (60)
				βhIle, βhLeu, βhLys, βhPhe, D-βhPhg, D-βhLeu	10-50%	D-βhPhg (61)
				βhAsn, βhGlu, βhPro, D-βhAla	<10%
2017	10.1093/nar/gkx1129	B	α, α-dimethyl substituted amino acid	2-aminoisobutyric acid (Aib)	EF-P	68
2018	10.1021/jacs.8b03367	S	amino acid analogues	Abu	0.5
				nva	0.5
				nie	0.5
				ahp	0.4	91
				aco	0.42
				Adec	0.15
				Adoc	0.18
				Gly(tBu)	0.45
				Ala(tBu)	0.12
				Cpa	0.25
				Cha	0.8
				Ala(2-Thi)	0.75
				Ala(3-Thi)	1
				Tyr(Me)	0.4
				Tyr(3,4-OI)	0.45
				Trp(Me)	0.5
				Ala (3-Bzt)	0.5
				Ala(4-Thz)	0.4
				Ala(2-Nap)	0.05	90
				Phe(5F)	1
				Ser(Me)	0.8
				Thr(Me)	0.45
				Hse(Me)	0.55
				Glu(Me)	0.52
				MeGlu(Me)	0.45
				MeThr(Me)	0.2
				MeHse(Me)	0.6
				MeAbu(Me)	0.55
				Gly(DBE)	0.6
				Gly(aaRS)	1
2019	10.1021/jacs.8b11521	S	converted to dehydroalanines for thiopeptide synthesis	Se-phenylselenocysteine (SecPh)	Yes	99
2019	10.1021/jacs.8b05327	B	α-thio acids	HSFCl	0.87	76
Note:	S-side chain modifications: B-back bone modifications
